# Supplementary material for: Physcomitrella patens DCL3 Is Required for 22–24 nt siRNA Accumulation, Suppression of Retrotransposon-Derived Transcripts, and Normal Development
Source: PLoS Genet. 2008 Dec 19;4(12):e1000314. doi: 10.1371/journal.pgen.1000314 (PMC2600652; doi:10.1371/journal.pgen.1000314)
Supplement: Table S1 — Novel miRNAs from Physcomitrella patens. (0.06 MB XLS) [file pgen.1000314.s005.xls]

## Sheet: miRNA_brackets.txt
Table S1. Novel miRNAs from Physcomitrella patens
Locus1	miRNA Sequence (5'-3')	Length	Scaffold2	Start	Stop	Genomic Strand3	Uniquely Matched Small RNAs?4
ppt-MIR2077	UCAUAAACACGCCAUAUUUCC	21	scaffold_158	358113	358236	+	y
ppt-MIR2078	GGUUGGCUUGCCUGUGCCUGU	21	scaffold_164	899534	899709	+	n
ppt-MIR2079	AGAGUUGAUGUUGAUGACGCA	21	scaffold_207	264090	264212	AMB	n
ppt-MIR2080	UCCAUAUCAAUUCGCAGAUGC	21	scaffold_213	519123	519251	AMB	n
ppt-MIR2081	AGCUAGAGUUAUGUGUCUGAU	21	scaffold_3	3507247	3507368	+	y
ppt-MIR2082	UGUGUGUUCCGCUUCUUCUUU	21	scaffold_345	14320	14450	+	y
ppt-MIR2083-5p	UUCUUGCACUCCUCCAUCUCU	21	scaffold_459	1465	1785	+	y
ppt-MIR2083-3p	AGAUUGACGAGUGCAAGAAGA	21
ppt-MIR2084	CCUGCAUUGUUGGAUUGUGGA	21	scaffold_3	3110246	3110359	+	y
ppt-MIR2085	ACAAUCCAACAAUGCAGGCGC	21	scaffold_3	3110246	3110359	-	y
ppt-MIR1023e-5p	ACACUCUCUCCGUUUCCCUUC	21	scaffold_51	960497	960616	+	y
ppt-MIR1023e-3p	AGGGAAUCGGGUGGAGUGCAU	21
1 Detailed information below includes secondary structure predictions, with mature miRNA colored red. Numbers at right indicate the repeat-normalized abundance of the small RNA
2 Coordinates relative to the draft genome assembly version 1.1
3 AMB indicates miRNA loci with perfect inverted repeats, which prevented determination of which strand is transcribed in vivo. Plus strand is shown
4 From NCBI GEO GSE5103
######
ppt-MIR2077
5'- .-UUCGACGCUGCUAUCU A A U
UGAAUGGAAAUAUG CGUGUUUAUGAGCUUAGUGGCUGGU GUU C
ACUUACCUUUAUAC GCACAAAUACUCGAAUCACCGACCA CAA C
3'- \ ---------------- C A A
-- A
GGUUG U
UCAAC C
AG U
UUCGACGCUGCUAUCUUGAAUGGAAAUAUGACGUGUUUAUGAGCUUAGUGGCUGGUAGUUUCCAAACAACCAGCCACUAAGCUCAUAAACACGCCAUAUUUCCAUUCAGGUUGAUCUCAACUGA
................((((((((((((((.(((((((((((((((((((((((((.(((....))).))))))))))))))))))))))))).))))))))))))))(((((....)))))..
....................UGGAAAUAUGACGUGUUUAUG................................................................................... 2
..........................UAUGACGUGUUUAUGAGC................................................................................ 1
............................UGACGUGUUUAUGAGCUUAGU........................................................................... 2
..............................ACGUGUUUAUGAGCUUAGUGG......................................................................... 2
..............................ACGUGUUUAUGAGCUUAGUGGC........................................................................ 3
...............................CGUGUUUAUGAGCUUAGUGG......................................................................... 0.5
...............................CGUGUUUAUGAGCUUAGUGGC........................................................................ 2
.................................UGUUUAUGAGCUUAGUGGCUG...................................................................... 0.5
....................................UUAUGAGCUUAGUGGCUGGUA................................................................... 1
...........................................................................ACUAAGCUCAUAAACACGCCA............................ 3
..................................................................................UCAUAAACACGCCAUAUUUCC..................... 33
..................................................................................UCAUAAACACGCCAUAUUUCCA.................... 1
######
ppt-MIR2078
G -- UA .-AUAUA A A
GAG GAU CUG UUCU GC \
CUC CUA GAU GAGA CG C
G AG GG \ ----- A G
5'- AGG-------- A- C GGGGA A C UU
UGGC AG CUCAUGUACAGGCACAGGCAAGCCAACCCU UCA CU GUUCAG \
GCCG UC GAGUACAUGUCCGUGUCCGUUCGGUUGGGA AGU GA CGAGUC G
3'- CCCAAAUUAGA AG A G---- C U AA
GGAGGAUUACUGAUAUAUUCUAGCACGGCAAGAGAGGUGGCAAGCCUCAUGUACAGGCACAGGCAAGCCAACCCUGGGGAUCAACUCGUUCAGUUGAACUGAGCUAGCUGAGAGGGUUGGCUUGCCUGUGCCUGUACAUGAGACUGAGCCGAGAUUAAACCCUAGGGAUCGACUCG
.((((((..(((.....((((.((...)).))))...((((.((.((((((((((((((((((((((((((((((.....(((.((.((((((.....)))))).)).))).)))))))))))))))))))))))))))))).))..))))...........)))..)))..))).
........................................CAAGCCUCAUGUACAGGCACA................................................................................................................... 2
....................................................ACAGGCACAGGCAAGCCAACC....................................................................................................... 0.5
......................................................AGGCACAGGCAAGCCAACCC...................................................................................................... 0.5
......................................................AGGCACAGGCAAGCCAACCCU..................................................................................................... 3.5
..................................................................................................................GGUUGGCUUGCCUGUGCC............................................ 0.5
..................................................................................................................GGUUGGCUUGCCUGUGCCU........................................... 0.5
..................................................................................................................GGUUGGCUUGCCUGUGCCUGU......................................... 17.5
...................................................................................................................GUUGGCUUGCCUGUGCCUGUA........................................ 0.5
.....................................................................................................................UGGCUUGCCUGUGCCUGU......................................... 0.5
..............................................................................................................................UGUGCCUGUACAUGAGA................................. 2
######
ppt-MIR2079
5'- AUAUAA A UA ---- G
GUACU AU AU UUAUGCGUCAUCAACAUCAACUCUUCAUAGUUAUUAUAUAA U
UAUGA UA UA AAUACGCAGUAGUUGUAGUUGAGAAGUAUCAAUAAUAUAUU A
3'- UAG--- A GC CAAA C
AUAUAAGUACUAAUUAAUUUAUGCGUCAUCAACAUCAACUCUUCAUAGUUAUUAUAUAAGUACUUAUAUAAUAACUAUGAAGAGUUGAUGUUGAUGACGCAUAAAAACAUCGAUAAGUAUGAU
......(((((.((..(((((((((((((((((((((((((((((((((((((((((((....)))))))))))))))))))))))))))))))))))))))))....))..)).)))))...
.......................CGUCAUCAACAUCAACUCUUC............................................................................... 6.5
........................GUCAUCAACAUCAACUCUUCA.............................................................................. 0.5
.........................UCAUCAACAUCAACUCUUCA.............................................................................. 0.5
...........................AUCAACAUCAACUCUUC............................................................................... 0.5
.......................................................................UAACUAUGAAGAGUUGAUGUU............................... 1.5
.........................................................................ACUAUGAAGAGUUGAUGUUGA............................. 0.5
...............................................................................AAGAGUUGAUGUUGAUGACGC....................... 1.5
................................................................................AGAGUUGAUGUUGAUGACGCA...................... 23.5
..................................................................................AGUUGAUGUUGAUGACGCAUA.................... 0.5
######
ppt-MIR2080
5'- G------- GUUAAGUG UUUU
CUGCGUGUUU AGAAAUUCCAUAUCAAUUCGCAGAUGCCGCUUCAGAACUGG \
GAUGUGCAGG UCUUUAAGGUAUAGUUAAGCGUCUACGGCGAAGUCUUGACC A
3'- CGAUUUGG G------- UUGC
GCUGCGUGUUUGUUAAGUGAGAAAUUCCAUAUCAAUUCGCAGAUGCCGCUUCAGAACUGGUUUUACGUUCCAGUUCUGAAGCGGCAUCUGCGAAUUGAUAUGGAAUUUCUGGGACGUGUAGGGUUUAGC
.((((((((((........(((((((((((((((((((((((((((((((((((((((((.........))))))))))))))))))))))))))))))))))))))))).))))))))))........
.........................UCCAUAUCAAUUCGCAGAUG.................................................................................... 0.5
.........................UCCAUAUCAAUUCGCAGAUGC................................................................................... 40.5
..........................CCAUAUCAAUUCGCAGAUGC................................................................................... 0.5
..........................CCAUAUCAAUUCGCAGAUGCC.................................................................................. 4.5
...........................CAUAUCAAUUCGCAGAUGCCG................................................................................. 0.5
....................................UCGCAGAUGCCGCUUCAGAACU....................................................................... 0.5
.....................................CGCAGAUGCCGCUUCAGAACUGG..................................................................... 0.5
..........................................................................UCUGAAGCGGCAUCUGCGAAU.................................. 1.5
..................................................................................GGCAUCUGCGAAUUGAUAUG........................... 0.5
..................................................................................GGCAUCUGCGAAUUGAUAUGG.......................... 1.5
...................................................................................GCAUCUGCGAAUUGAUAUGG.......................... 2
...................................................................................GCAUCUGCGAAUUGAUAUGGA......................... 0.5
....................................................................................CAUCUGCGAAUUGAUAUGGAA........................ 2
.....................................................................................AUCUGCGAAUUGAUAUG........................... 0.5
.....................................................................................AUCUGCGAAUUGAUAUGGAA........................ 2
.....................................................................................AUCUGCGAAUUGAUAUGGAAU....................... 6
......................................................................................UCUGCGAAUUGAUAUGGAAU....................... 0.5
.......................................................................................CUGCGAAUUGAUAUGGAAU....................... 0.5
........................................................................................UGCGAAUUGAUAUGGAAU....................... 0.5
........................................................................................UGCGAAUUGAUAUGGAAUUU..................... 0.5
........................................................................................UGCGAAUUGAUAUGGAAUUUC.................... 0.5
.........................................................................................GCGAAUUGAUAUGGAAU....................... 0.25
######
ppt-MIR2081
5'- GUUU---- CAGUA CAGU G AG
GCC CUC GAUCAGACACAUAACUCUAGCUAUUGGGCAGACA UGUU A
UGG GAG UUAGUCUGUGUAUUGAGAUCGAUAACCCGUCUGU ACAG G
3'- AAUUUCUG AC--- AAU- G AU
GUUUGCCCAGUACUCCAGUGAUCAGACACAUAACUCUAGCUAUUGGGCAGACAGUGUUAGAGUAGACAGUGUCUGCCCAAUAGCUAGAGUUAUGUGUCUGAUUUAAGAGCAGGUGUCUUUAA
....(((.....(((....((((((((((((((((((((((((((((((((((.((((......)))).))))))))))))))))))))))))))))))))))...)))..)))........
.....................UCAGACACAUAACUCUAGC.................................................................................. 0.5
.....................UCAGACACAUAACUCUAGCUA................................................................................ 4.5
......................CAGACACAUAACUCUAGCUAU............................................................................... 1
.......................AGACACAUAACUCUAGCUAU............................................................................... 2
.......................AGACACAUAACUCUAGCUAUU.............................................................................. 0.5
...............................................................AGACAGUGUCUGCCCAAUA........................................ 1
................................................................................UAGCUAGAGUUAUGUGUCUGA..................... 0.5
.................................................................................AGCUAGAGUUAUGUGUCUGA..................... 2
.................................................................................AGCUAGAGUUAUGUGUCUGAU.................... 9
..................................................................................GCUAGAGUUAUGUGUCUGA..................... 1
..................................................................................GCUAGAGUUAUGUGUCUGAU.................... 1
######
ppt-MIR2082
5'- ------- CCA UG CU UU CG A UC C
CUCGU CAUCU CCG CCAGAUUGUGUG CCGCUUCUUCUUU UCAUGC UG CU C
GAGUA GUAGA GGC GGUCUAACGCAU GGCGAAGAAGAAG AGUACG AC GA A
3'- GAGUCUU C-- -- AG UC AU A UA C
.
CUCGUCCACAUCUUGCCGCUCCAGAUUGUGUGUUCCGCUUCUUCUUUCGUCAUGCAUGUCCUCCACAGAUCAAGCAUGAUAGAAGAAGAAGCGGCUUACGCAAUCUGGGACGGAGAUGCAUGAGUUCUGAG
(((((...(((((..(((..((((((((((((..(((((((((((((..((((((.((..((....))..)).))))))..)))))))))))))..))))))))))))..)))))))).))))).......
....................CCAGAUUGUGUGUUCCGCUUC.......................................................................................... 2
.......................GAUUGUGUGUUCCGCUUCUUC....................................................................................... 1
.........................UUGUGUGUUCCGCUUCUUCUUU.................................................................................... 1
..........................UGUGUGUUCCGCUUCUU........................................................................................ 0.5
..........................UGUGUGUUCCGCUUCUUC....................................................................................... 1
..........................UGUGUGUUCCGCUUCUUCU...................................................................................... 1
..........................UGUGUGUUCCGCUUCUUCUU..................................................................................... 6
..........................UGUGUGUUCCGCUUCUUCUUU.................................................................................... 266
...........................GUGUGUUCCGCUUCUUCUU..................................................................................... 1
...........................GUGUGUUCCGCUUCUUCUUU.................................................................................... 7
...........................GUGUGUUCCGCUUCUUCUUUC................................................................................... 7
.............................GUGUUCCGCUUCUUCUUU.................................................................................... 1
.................................UCCGCUUCUUCUUUCGUCAUG............................................................................. 2
...............................................CGUCAUGCAUGUCCUCC................................................................... 1
..................................................................AGAUCAAGCAUGAUAGAAGAAGA.......................................... 1
................................................................................AGAAGAAGAAGCGGCUUACGCAA............................ 2
..................................................................................AAGAAGAAGCGGCUUAC................................ 4
..................................................................................AAGAAGAAGCGGCUUACGCA............................. 1
..................................................................................AAGAAGAAGCGGCUUACGCAAU........................... 2
...................................................................................AGAAGAAGCGGCUUACGCA............................. 4
...................................................................................AGAAGAAGCGGCUUACGCAA............................ 3
...................................................................................AGAAGAAGCGGCUUACGCAAU........................... 103
......................................................................................AGAAGCGGCUUACGCAAU........................... 1
.........................................................................................AGCGGCUUACGCAAUCUGGGA..................... 1
.........................................................................................AGCGGCUUACGCAAUCUGGGAC.................... 4
######
ppt-MIR2083
5'- AAAA G --- C UU .-A AACC GA G
GUGU UG UAUG GGAAG GG GAA CA CUUCAUU C
CGCA AC GUAC CUUUC CC CUU GU GAAGUAG U
3'- A--- G CUU - UC \ - CGAU AC C
GCAGUCGUA C C .-UCUCUUGC U- - U
CUUCUUGCACUC UC AUCUCUCGCA GCA UGU GG U
GAAGAACGUGAG AG UAGAGAGUGU CGU ACA CC C
A-------- C U \ -------- CC A U
ACA----- C CU UA U- CUAC .-AGAUAAGCCAC CG UC
GCGG GGU UGUCCGGAU GGGA CGU ACC GG UUUUUC \
CGUC CCA AUAGGCUUG CCUU GCG UGG CC AAAAAG G
CGUUGACC - AC CA UU UCGU \ ----------- AU AG
AUCCU GU
UUG U
AAC C
C---- AA
AAAAGUGUGUGUAUGCGGAAGUUGGAGAAAACCCAGACUUCAUUGCUCGAUGAAGCAUGUAGCUUCGCAGUCGUACUUCUUGCACUCCUCCAUCUCUCGCAUCUCUUGCGCAUUGUGGUUCUCCAACACCUGCACAGCGGCGGUCUUGUCCGGAUUAGGGAUCGUCUACACCAGAUAAGCCACGGCGUUUUUCUCGGAGAAAAAUACCAUCCUUUGGUUCAACAACGGUUGCUGCGUUUUCCACGUUCGGAUACAACCCUGCCCAGUUGCUGUGAGAGAUUGACGAGUGCAAGAAGACCCUCUUUCCAUGUUCCAGACGCA
....((((.((((((.(((((..((.(((....((..(((((((....)))))))..))....))).........((((((((((((.((.((((((((((........(((.(((((....)).)))..)))...((((.(((..(((((((((..((((.(((....(((...........((..((((((.....))))))..)).....(((......))).)))....)))..))))..)))))))))..)))))))........)))))))))).)).)))))))))))).))..)))))))))...)).)))).
...........................................UGCUCGAUGAAGCAUGUAGC.................................................................................................................................................................................................................................................................. 1
............................................................................UUCUUGCACUCCUCCAU.................................................................................................................................................................................................................................... 1
............................................................................UUCUUGCACUCCUCCAUCU.................................................................................................................................................................................................................................. 3
............................................................................UUCUUGCACUCCUCCAUCUCU................................................................................................................................................................................................................................ 546
............................................................................UUCUUGCACUCCUCCAUCUCUC............................................................................................................................................................................................................................... 2
.............................................................................UCUUGCACUCCUCCAUCUCU................................................................................................................................................................................................................................ 4
.............................................................................UCUUGCACUCCUCCAUCUCUC............................................................................................................................................................................................................................... 3
..................................................................................CACUCCUCCAUCUCUCGCAUC.......................................................................................................................................................................................................................... 4
.....................................................................................UCCUCCAUCUCUCGCAUCUCU....................................................................................................................................................................................................................... 2
....................................................................................................AUCUCUUGCGCAUUGUGGUU......................................................................................................................................................................................................... 1
......................................................................................................................................................CGGAUUAGGGAUCGUCUACACC..................................................................................................................................................... 1
.................................................................................................................................................................UCGUCUACACCAGAUAAGCCA........................................................................................................................................... 1
.........................................................................................................................................................................................................AAAUACCAUCCUUUGGUUCA.................................................................................................... 1
......................................................................................................................................................................................................................UGGUUCAACAACGGUUGCUGC...................................................................................... 1
.......................................................................................................................................................................................................................GGUUCAACAACGGUUGCUG....................................................................................... 1
..............................................................................................................................................................................................................................................................................UGUGAGAGAUUGACGAGUGCA.............................. 163
..............................................................................................................................................................................................................................................................................UGUGAGAGAUUGACGAGUGCAA............................. 1
..............................................................................................................................................................................................................................................................................UGUGAGAGAUUGACGAGUGCAAGAAGA........................ 1
................................................................................................................................................................................................................................................................................UGAGAGAUUGACGAGUGCAAG............................ 1
...................................................................................................................................................................................................................................................................................GAGAUUGACGAGUGCAAGAAG......................... 3
....................................................................................................................................................................................................................................................................................AGAUUGACGAGUGCAAGA........................... 1
....................................................................................................................................................................................................................................................................................AGAUUGACGAGUGCAAGAAG......................... 9
....................................................................................................................................................................................................................................................................................AGAUUGACGAGUGCAAGAAGA........................ 434
....................................................................................................................................................................................................................................................................................AGAUUGACGAGUGCAAGAAGAC....................... 2
.......................................................................................................................................................................................................................................................................................UUGACGAGUGCAAGAAGA........................ 1
.......................................................................................................................................................................................................................................................................................UUGACGAGUGCAAGAAGACCC..................... 1
........................................................................................................................................................................................................................................................................................UGACGAGUGCAAGAAGA........................ 2
........................................................................................................................................................................................................................................................................................UGACGAGUGCAAGAAGACCCU.................... 1
######
ppt-MIR2084
5'- CAGUUACAAGU U U G A U A AACG
AUCU GAAA UCGU GAAGCGCCUGC UUG UGGAUUGUGG CUAC \
UAGA CUUU AGCA CUUCGCGGACG AGC ACCUAACACC GAUG G
3'- UUU-------- - C A A U C AGGA
CAGUUACAAGUAUCUUGAAAUUCGUGGAAGCGCCUGCAUUGUUGGAUUGUGGACUACAACGGAGGAGUAGCCCACAAUCCAUCGAAGCAGGCGCUUCAACGACUUUCAGAUUUU
...........((((.((((.((((.(((((((((((.(((.((((((((((.((((.........)))).)))))))))).))).))))))))))).)))).))))))))...
....................UUCGUGGAAGCGCCUGCAUU.......................................................................... 1
........................UGGAAGCGCCUGCAUUGUUGG..................................................................... 3
.............................GCGCCUGCAUUGUUGGAUUGU................................................................ 2
..............................CGCCUGCAUUGUUGGAUUGUG............................................................... 1
................................CCUGCAUUGUUGGAUUGUGG.............................................................. 5
................................CCUGCAUUGUUGGAUUGUGGA............................................................. 5
........................................................................CACAAUCCAUCGAAGCAGGCG..................... 2
.........................................................................ACAAUCCAUCGAAGCAGGCG..................... 1
.........................................................................ACAAUCCAUCGAAGCAGGCGC.................... 4
######
ppt-MIR2085
5'- AAA-------- - G U UUCGA UCCU
AUC UGAAA UCGU GAAGCGCCUGC UGGAUUGUGGGCUAC \
UAG ACUUU AGCA CUUCGCGGACG ACCUAACACCUGAUG C
3'- GUCAAUGUUCA A A C UAACA UUGC
AAAAUCUGAAAGUCGUUGAAGCGCCUGCUUCGAUGGAUUGUGGGCUACUCCUCCGUUGUAGUCCACAAUCCAACAAUGCAGGCGCUUCCACGAAUUUCAAGAUACUUGUAACUG
...((((((((.((((.(((((((((((.....(((((((((((((((.........))))))))))))))).....))))))))))).)))).))))).)))...........
......................GCCUGCUUCGAUGGAUUGUGG....................................................................... 1
.......................CCUGCUUCGAUGGAUUGUGGG...................................................................... 1
.......................CCUGCUUCGAUGGAUUGUGGGCU.................................................................... 1
...............................................................CACAAUCCAACAAUGCAGGCG.............................. 2
................................................................ACAAUCCAACAAUGCAGGCGC............................. 8
.................................................................CAAUCCAACAAUGCAGGCGC............................. 1
######
ppt-MIR1023e
5'- AC--- U AAU C A CU U AUCGUU CCUCA
AGCUU G GUCAU AU CACUCU CCG UUCCCUUCCGA UUUCC \
UCGAA C UAGUA UA GUGAGG GGC AAGGGAAGGUU AAAGG U
3'- CAGCC - GUC C C UG U GUC--- UCACG
.
ACAGCUUUGAAUGUCAUCAUACACUCUCUCCGUUUCCCUUCCGAAUCGUUUUUCCCCUCAUGCACUGGAAACUGUUGGAAGGGAAUCGGGUGGAGUGCAUCAUGAUCUGCAAGCUCCGAC
..(((((.(...(((((.((.((((((..(((.(((((((((((......(((((...........)))))...))))))))))).)))..)))))).)).)))))...)))))).....
....................ACACUCUCUCCGUUUCCCUU................................................................................ 1
....................ACACUCUCUCCGUUUCCCUUC............................................................................... 15
...............................................................................AGGGAAUCGGGUGGAGUGCA..................... 4
...............................................................................AGGGAAUCGGGUGGAGUGCAU.................... 25
................................................................................GGGAAUCGGGUGGAGUGCAU.................... 2
