# Supplementary material for: Physcomitrella patens DCL3 Is Required for 22–24 nt siRNA Accumulation, Suppression of Retrotransposon-Derived Transcripts, and Normal Development
Source: PLoS Genet. 2008 Dec 19;4(12):e1000314. doi: 10.1371/journal.pgen.1000314 (PMC2600652; doi:10.1371/journal.pgen.1000314)
Supplement: Table S2 — Pp21SR loci. (0.04 MB XLS) [file pgen.1000314.s006.xls]

## Sheet: Sheet1
Table S2. Pp21SR loci
Locus1	Scaffold2	Start	Stop	Comments	Length	Asymmetry3	Number of distinct small RNAs4	Repeat Normalized Abundance	Uniquely matched small RNAs?5	Max abundance from a single inverted repeat	Percent of locus in stems of inverted repeats	Median percent identity of overlapping inverted repeats	Fraction of abundance from small RNA "dyads"6	Percent of locus in tandem repeats (Tandem Repeat Finder)	Percent of locus overlapping LTR-retrotranspons (CENSOR)	Percent of locus overlapping Helitrons (CENSOR)	Percent of locus overlaping intact, non-nested LTR-retrotransposons (LTR_FINDER)	Percent of locus overlaping intact, nested LTR-retrotransposons (LTR_FINDER)
Pp21SR1	scaffold_342	334454	334815	Inverted Repeat, Diffuse Processing	362	1	176	910.5	y	910.5	93.6464	93	0	0	0	0	0	0
Pp21SR2	scaffold_81	496712	496832	Inverted Repeat, Diffuse Processing	121	0.500824	73	607	y	605.333	64.4628	100	0.998353	0	0	0	0	0
Pp21SR3	scaffold_99	649088	649189	Inverted Repeat, Diffuse Processing	102	0.5	58	350	y*	350	76.4706	100	1	0	0	0	0	0
Pp21SR4	scaffold_170	61538	61648	NOT Inverted Repeat, Discrete Processing	111	1	16	320	y	0	0	0	0	0	0	0	0	0
Pp21SR5	scaffold_81	691600	691638	NOT Inverted Repeat, Diffuse Processing	39	0.606161	36	303	n	0	0	0	0	0	0	0	0	0
Pp21SR6	scaffold_1	812885	813279	NOT Inverted Repeat, Diffuse Processing	395	0.542373	148	234	y	233	100	26	0	0.997468	0	0	0	0
Pp21SR7	scaffold_4	4023915	4025075	Inverted Repeat, Diffuse Processing	1161	0.622951	190	182	y	182	60.2067	98	0.737705	0	0	0	0	0
Pp21SR8	scaffold_220	755727	756670	NOT Inverted Repeat, Diffuse Processing	944	0.751197	130	173.676	y	0	0	0	0	0	0	0	0	0
Pp21SR9	scaffold_86	1002709	1002816	NOT Inverted Repeat, Discrete Processing	108	1	13	144.033	y	0	0	0	0	0	0	0	0	0
Pp21SR10	scaffold_163	928769	929018	NOT Inverted Repeat, Discrete Processing	250	0.999988	9	137.002	y	0	0	0	0	0.188	0	0	0	0
Pp21SR11	scaffold_419	83309	89381	Inverted Repeat, Diffuse Processing	6073	0.509009	165	110	y	100	78.5114	99	0.954955	0	0	0	0	0
Pp21SR12	scaffold_17	49032	49838	Inverted Repeat, Diffuse Processing	807	0.865741	76	107	y	107	28.6245	95	0.268519	0.0656753	0	0	0	0
Pp21SR13	scaffold_180	833572	833669	NOT Inverted Repeat, Discrete Processing	98	0.998292	22	97.577	y	79.6577	90.8163	67	0	0	0	0	0	0
Pp21SR14	scaffold_74	1407634	1407691	NOT Inverted Repeat, Discrete Processing	58	0.694301	19	96.5	y	0	29.3103	91	0	0	0	0	0	0
Pp21SR15	scaffold_82	424637	425134	Inverted Repeat, Diffuse Processing	498	1	24	94	y	93	15.6627	81	0	0	0	0	0	0
Pp21SR16	scaffold_243	414050	416288	NOT Inverted Repeat, Diffuse Processing	2239	0.642336	109	93.1676	y	0	0	0	0	0.0116123	0	0	0	0
Pp21SR17	scaffold_73	203029	204200	NOT Inverted Repeat, Diffuse Processing	1172	1	24	92.6667	y	38	5.6314	89	0	0	0	0	0	0
Pp21SR18	scaffold_132	926363	927687	NOT Inverted Repeat, Diffuse Processing	1325	0.97191	80	88.5412	y	2	27.6226	87	0.0561386	0.0309434	0.808302	0	0	0
Pp21SR19	scaffold_376	374909	375799	NOT Inverted Repeat, Discrete Processing	891	0.863245	64	86.45	y	0	0	0	0	0.0841751	0	0	0	0
Pp21SR20	scaffold_15	809815	809912	NOT Inverted Repeat, Discrete Processing	98	1	16	84.9418	y	0	0	0	0	0	0	0	0	0
Pp21SR21	scaffold_651	69	3281	Inverted Repeat, Diffuse Processing	3213	0.548894	195	81.8101	y	56.8101	65.2972	99	0.694414	0.0161843	0	0	0	0
Pp21SR22	scaffold_30	2039626	2039703	Inverted Repeat, Diffuse Processing	78	0.75641	46	78	y	78	100	91	0	0	0	0	0	0
Pp21SR23	scaffold_118	622602	622739	Inverted Repeat, Diffuse Processing	138	0.725352	33	71	y	71	60.8696	97	0.521127	0	0	0	0	0
Pp21SR24	scaffold_196	372854	373854	NOT Inverted Repeat, Diffuse Processing	1001	0.596127	35	70.5667	y	0	0.999001	94	0	0	0	0	0	0
Pp21SR25	scaffold_7	2886292	2886350	NOT Inverted Repeat, Diffuse Processing	59	0.604651	39	64.5	n	0	0	0	0	0	0	0	0	0
Pp21SR26	scaffold_82	423884	423954	Inverted Repeat, Diffuse Processing	71	1	14	64	y	64	100	81	0	0	0	0	0	0
Pp21SR27	scaffold_60	880013	881738	NOT Inverted Repeat, Diffuse Processing	1726	0.531746	60	63	y	9	11.4137	96	0.142857	0	0	0	0	0
Pp21SR28	scaffold_398	319554	320566	NOT Inverted Repeat, Diffuse Processing	1013	0.592068	51	58.8333	y	0	0	0	0	0.0848963	0	0	0	0
Pp21SR29	scaffold_446	176348	186867	NOT Inverted Repeat, Diffuse Processing	10520	0.506133	731	58.6569	y	1.44282	10.2281	88	0.000337611	0.0423004	0.487452	0	0	0
Pp21SR30	scaffold_90	869613	869704	Inverted Repeat, Diffuse Processing	92	0.526316	16	57	y	55	91.3043	96	0.947368	0	0	0	0	0
Pp21SR31	scaffold_115	679232	684639	Inverted Repeat, Diffuse Processing	5408	0.527273	94	55	y	53	70.4697	99	0.945455	0	0	0	0	0
Pp21SR32	scaffold_30	2040960	2041030	Inverted Repeat, Diffuse Processing	71	0.757009	39	53.5	y	53.5	100	91	0	0	0	0	0	0
Pp21SR33	scaffold_276	489712	489848	NOT Inverted Repeat, Diffuse Processing	137	1	9	50.3119	y	0	0	0	0	0	0	0	0	0
Pp21SR34	scaffold_99	916525	917318	Inverted Repeat, Diffuse Processing	794	0.5	146	48.5948	y*	48.5948	62.7204	100	1	0	0	0	0	0
Pp21SR35	scaffold_111	54969	54995	NOT Inverted Repeat, Discrete Processing	27	0.979381	7	48.5	y	48	100	90	0	0	0	0	0	0
Pp21SR36	scaffold_7	2440792	2441038	Inverted Repeat, Diffuse Processing	247	0.520833	27	48	y	46	32.3887	100	0.958333	0	0	0	0	0
Pp21SR37	scaffold_1821	109	1271	NOT Inverted Repeat, Diffuse Processing	1163	0.773481	41	44.1465	y	0	0	0	0	0	0	0	0	0
Pp21SR38	scaffold_26	761291	761373	Inverted Repeat, Diffuse Processing	83	0.744186	18	43	n	43	86.747	97	1	0	0	0	0	0
Pp21SR39	scaffold_61	111893	112505	NOT Inverted Repeat, Diffuse Processing	613	0.5	21	43	y	0	0	0	0	0	0	0	0	0
Pp21SR40	scaffold_281	200183	201053	Inverted Repeat, Diffuse Processing	871	0.512712	53	39.3333	y	39.3333	100	30	0.974576	0	0	0	0	0
Pp21SR41	scaffold_124	417634	418490	NOT Inverted Repeat, Diffuse Processing	857	0.974026	21	38.5	y	3.5	42.8238	84	0	0.150525	0	0	0	0
Pp21SR42	scaffold_251	336639	337238	NOT Inverted Repeat, Diffuse Processing	600	0.536461	36	37.2814	y	0	0	0	0	0	0	0	0	0
Pp21SR43	scaffold_28	2081709	2085266	Inverted Repeat, Diffuse Processing	3558	0.5	58	36.6667	n	36.6667	84.036	100	1	0	0	0	0	0
1 Does not include 21nt loci which were annotated as miRNAs -- see Table S1
2 Coordinates relative to the draft genome assembly version 1.1
3 Fraction of repeat normalized abundance emanating from the most abundant genomic strand. 1 = all small RNAs came from a single strand, 0.5 = exactly equal distribution of small RNAs between the two genomic strands
4 From NCBI GEO GSE5103
5 From NCBI GEO GSE5103, except cases marked with an asterisk -- these had one or more uniquely mapping small RNAs from GSE12468 but not GSE5103
6 Small RNA "dyads" were when a single small RNA sequence mapped exactly twice to a locus, once in one polarity, and once in the other polarity. This is diagnostic of perfect inverted repeats.
