# Supplementary material for: Physcomitrella patens DCL3 Is Required for 22–24 nt siRNA Accumulation, Suppression of Retrotransposon-Derived Transcripts, and Normal Development
Source: PLoS Genet. 2008 Dec 19;4(12):e1000314. doi: 10.1371/journal.pgen.1000314 (PMC2600652; doi:10.1371/journal.pgen.1000314)
Supplement: Table S3 — Pp23SR loci. (0.05 MB XLS) [file pgen.1000314.s007.xls]

## Sheet: Sheet1
Table S3. Pp23SR loci
Locus	Scaffold1	Start	Stop	Length	Asymmetry2	Number of distinct small RNAs3	Repeat Normalized Abundance	Uniquely matched small RNAs?4	Max abundance from a single inverted repeat	Percent of locus in stems of inverted repeats	Median percent identity of overlapping inverted repeats	Fraction of abundance from small RNA "dyads"5	Percent of locus in tandem repeats (Tandem Repeat Finder)	Percent of locus overlapping LTR-retrotranspons (CENSOR)	Percent of locus overlapping Helitrons (CENSOR)	Percent of locus overlaping intact, non-nested LTR-retrotransposons (LTR_FINDER)	Percent of locus overlaping intact, nested LTR-retrotransposons (LTR_FINDER)
Pp23SR1	scaffold_83	372155	397479	25325	0.523072	6960	6200.85	y	3816.16	0.208253	0.72	3.34314e-05	0.208253	0.289556	0	0	0.95692
Pp23SR2	scaffold_287	353140	366703	13564	0.550166	4178	2613.51	y	9.50022	0.0210852	0.72	0	0.0210852	0.514597	0	1	0
Pp23SR3	scaffold_356	364664	380267	15604	0.534859	1513	1360.46	y	20.1628	0.0535119	0.81	9.96216e-05	0.0535119	0.380608	0	0	0
Pp23SR4	scaffold_120	1010265	1022401	12137	0.503841	3511	1355.92	y	0.358345	0.015737	0.81	0	0.015737	0.386834	0	0	0
Pp23SR5	scaffold_18	1578170	1593382	15213	0.560128	4002	1210.57	y	0	0	0	0	0	0.498192	0	0.404983	0
Pp23SR6	scaffold_250	402634	452560	49927	0.535396	7094	1031.14	y	6.35606	0.0256575	0.81	0.0209036	0.0256575	0.242835	0.0718649	0.197669	0
Pp23SR7	scaffold_182	636712	656273	19562	0.544589	3742	927.404	y	0	0.00511195	0.95	0	0.00511195	0.46575	0	0	0.833299
Pp23SR8	scaffold_83	355703	371439	15737	0.518979	2617	800.891	y	0.0507279	0.00876914	1	0	0.00876914	0.426701	0	0	1
Pp23SR9	scaffold_32	1004253	1020128	15876	0.517782	2705	683.377	y	24.9163	0.0556185	0.77	0	0.0556185	0.402557	0	0.383598	0
Pp23SR10	scaffold_265	295613	322766	27154	0.528876	2969	345.205	y	0.034559	0.0100538	0.91	0.000103241	0.0100538	0.39287	0	0	0
Pp23SR11	scaffold_33	2000643	2006602	5960	0.601614	1157	341.203	y	0.382788	0.0458054	0.77	0	0.0458054	0.173154	0	0	0
Pp23SR12	scaffold_167	807705	818757	11053	0.566004	3068	287.425	y	4	0.0427938	0.75	0	0.0427938	0.524563	0	0	0
Pp23SR13	scaffold_468	167607	182114	14508	0.500858	1370	167.97	y	0	0.00206782	0.89	0	0.00206782	0.48139	0	0	0
Pp23SR14	scaffold_273	310536	328398	17863	0.596244	1210	149.576	y	1.32784	0.0741757	0.86	0.000431863	0.0741757	0.331355	0	1	0
Pp23SR15	scaffold_293	295573	306175	10603	0.53371	2199	129.826	y	18.0394	0.339809	0.81	3.32726e-05	0.339809	0.559181	0	0.917665	0
Pp23SR16	scaffold_223	388694	396419	7726	0.54374	523	114.826	y	0	0.00647165	0.96	0	0.00647165	0.769868	0	0	0
Pp23SR17	scaffold_35	943105	949583	6479	0.566589	505	103.856	y	1.31333	0.0236148	0.87	0	0.0236148	0.562278	0	0	0
Pp23SR18	scaffold_188	145329	159330	14002	0.513686	258	93.8556	y	0	0.00707042	0.85	0	0.00707042	0.486573	0	0	0
Pp23SR19	scaffold_328	240147	263777	23631	0.533599	1354	90.5631	y	0	0.0024544	0.7	0	0.0024544	0.34222	0	0.391054	0
Pp23SR20	scaffold_83	401768	405981	4214	0.529253	234	90.3535	y	0	0.0149502	0.87	0	0.0149502	0.70337	0	0	0
Pp23SR21	scaffold_293	324536	336607	12072	0.519447	889	73.0466	y	0.236175	0.0200464	0.75	0	0.0200464	0.538105	0	0	0
Pp23SR22	scaffold_33	2033548	2045803	12256	0.589925	699	59.2165	y	0.382788	0.0109334	0.76	0	0.0109334	0.363985	0	0	0
Pp23SR23	scaffold_179	227062	268370	41309	0.522512	4563	56.308	y*	5.36797	0.398436	0.91	0.103575	0.398436	0.729333	0	0.376141	0
Pp23SR24	scaffold_328	229051	239417	10367	0.668862	2289	55.21	y	0	0	0	0	0	0.530144	0	0	0
Pp23SR25	scaffold_5	1043250	1050480	7231	0.585593	385	53.9683	y	0.493077	0.0165952	0.76	0	0.0165952	0.601715	0	0	0
Pp23SR26	scaffold_269	470130	478031	7902	0.529048	604	52.8074	n	0	0	0	0	0	0.0831435	0.263098	0	0
Pp23SR27	scaffold_226	3826	4729	904	0.528721	98	52.5167	n	0	0	0	0	0	0	0	0	0
Pp23SR28	scaffold_154	1021258	1033991	12734	0.600849	1196	52.1472	y	0.263514	0.0211245	0.75	0	0.0211245	0.651013	0	0	0
Pp23SR29	scaffold_43	2097016	2140012	42997	0.547365	3989	48.2276	y	2.31781	0.195711	0.27	0.117255	0.195711	0.769751	0	0	1
Pp23SR30	scaffold_324	10962	29119	18158	0.613759	1708	47.0302	y	4.06964	0.0638837	0.88	0.297086	0.0638837	0.67155	0	0	0
Pp23SR31	scaffold_117	1192632	1193665	1034	0.733524	74	46.5333	y*	0	0	0	0	0	0	0	0	0
Pp23SR32	scaffold_446	168228	172960	4733	0.724751	50	45.7903	y	10.25	0.150433	0.94	0	0.150433	0.511515	0	0	0
Pp23SR33	scaffold_182	694018	699603	5586	0.553906	1599	45.761	y	0.413275	0.0309703	0.86	0	0.0309703	0.684569	0	0.986395	0
Pp23SR34	scaffold_273	331219	338855	7637	0.589554	284	43.4069	y	0	0	0	0	0	0.577452	0	1	0
Pp23SR35	scaffold_65	445133	451036	5904	0.551821	430	41.0763	y*	0	0.00711382	0.95	0	0.00711382	0	0.6604	0	0
Pp23SR36	scaffold_349	353509	378307	24799	0.579594	3126	41.0413	y	9.1348	0.682447	0.26	0.262107	0.682447	0.776725	0	0	1
Pp23SR37	scaffold_5	159283	166086	6804	0.551331	475	40.6631	y	0	0.010582	1	0	0.010582	0.0773075	0.571135	0	0
Pp23SR38	scaffold_2	3298470	3304190	5721	0.589821	443	40.5975	n	0	0	0	0	0	0	0.665443	0	0
Pp23SR39	scaffold_151	720147	750081	29935	0.529391	2814	40.3056	y	9.56958	0.447102	0.27	0.130114	0.447102	0.605479	0	0	1
Pp23SR40	scaffold_201	88048	94200	6153	0.556876	402	40.1356	n	0	0.00682594	1	0	0.00682594	0.079961	0.636763	0	0
Pp23SR41	scaffold_42	1958581	1964492	5912	0.556073	452	40.1108	y	0	0.0120095	0.95	0	0.0120095	0	0.664073	0	0
Pp23SR42	scaffold_183	632877	638669	5793	0.522228	427	40.0977	y	0	0.00725013	1	0	0.00725013	0	0.677369	0	0
Pp23SR43	scaffold_277	512722	518535	5814	0.545954	415	38.8677	y*	0	0.00722394	1	0	0.00722394	0	0.675439	0	0
Pp23SR44	scaffold_140	442978	454711	11734	0.536175	2616	38.3531	y	0.788074	0.0685188	0.88	0.0118836	0.0685188	0.602863	0	0	0
Pp23SR45	scaffold_32	1021481	1044002	22522	0.590334	825	38.1872	y	0.524938	0.0356984	0.76	0.00509153	0.0356984	0.54409	0	0	0
Pp23SR46	scaffold_295	219127	225070	5944	0.563252	426	37.5671	y	0	0.0112719	1	0	0.0112719	0	0.660666	0	0
Pp23SR47	scaffold_18	2034233	2040705	6473	0.589911	420	37.1771	y*	0	0.0183841	1	0	0.0183841	0	0.606519	0	0
Pp23SR48	scaffold_255	69726	96484	26759	0.508845	3015	36.208	y	9.93576	0.407825	0.25	0.0706645	0.407825	0.663889	0	0	0.918495
1 Coordinates relative to the draft genome assembly version 1.1
2 Fraction of repeat normalized abundance emanating from the most abundant genomic strand. 1 = all small RNAs came from a single strand, 0.5 = exactly equal distribution of small RNAs between the two genomic strands
3 From NCBI GEO GSE5103
4 From NCBI GEO GSE5103, except cases marked with an asterisk -- these had one or more uniquely mapping small RNAs from GSE12468 but not GSE5103
5 Small RNA "dyads" were when a single small RNA sequence mapped exactly twice to a locus, once in one polarity, and once in the other polarity. This is diagnostic of perfect inverted repeats.
